# Supplementary material for: Patients’ needs and preferences in developing Art-Based Learning in outpatient palliative cancer care: A qualitative study
Source: PLoS One. 2026 Feb 17;21(2):e0342436. doi: 10.1371/journal.pone.0342436 (PMC12912537; doi:10.1371/journal.pone.0342436)
Supplement: S1 Dataset — (CSV) [file pone.0342436.s001.csv]

Patient_No	Sex	Cander_type	Date_ABL	Treatment	WHO	Museum_exp	Dur_interview	Dur_ABL	Site_int	Time_diag_met
1	0	0	1	0	1	0	26,5	83	1	2
2	1	1	1	0	0	1	26,5	35	1	4
3	1	1	1	0	0	1	29,25	60	1	3
4	1	0	2	0	0	1	32	60	1	4
5	1	0	3	0	0	1	28,5	80	1	2
6	1	1	3	0	1	1	36,75	80	1	2
7	0	0	4	0	1	0	30,5	80	1	2
8	1	0	1	1	0	1	42,25	70	0	3
9	0	0	1	0	1	0	22,75	20	0	1
10	1	0	3	0	0	1	31,5	45	0	2
11	1	2	3	0	0	0	43,5	65	0	1
12	0	2	4	1	1	1	20,75	45	0	3
13	0	0	3	0	1	1	33,5	65	0	1
